# Supplementary material for: Positional End-Point Nystagmus during Positional Testing: Prevalence, Characteristics and Differences with Benign Paroxysmal Positional Vertigo
Source: J Clin Med. 2023 Jan 3;12(1):393. doi: 10.3390/jcm12010393 (PMC9821112; doi:10.3390/jcm12010393)
Supplement: Supplementary file 1 [file jcm-12-00393-s001.zip]

Archive with 2 entries (2 files):
- video 2jcm.mp4
- video 1jcm.mp4
